# Supplementary material for: Silicone Oil Decreases Biofilm Formation in a Capacitance-Based Automatic Urine Measurement System
Source: Sensors (Basel). 2021 Jan 10;21(2):445. doi: 10.3390/s21020445 (PMC7826702; doi:10.3390/s21020445)
Supplement: Supplementary file 1 [file sensors-21-00445-s001.zip]

Archive with 5 entries (4 files):
- Supplemental tables/
- Supplemental tables/Table S2.pdf
- __MACOSX/Supplemental tables/._Table S2.pdf
- Supplemental tables/Table S1.pdf
- __MACOSX/Supplemental tables/._Table S1.pdf
